# Supplementary material for: Brain transcriptomics reveal the activation of neuroinflammation pathways during acute Orientia tsutsugamushi infection in mice
Source: Front Immunol. 2023 Jun 22;14:1194881. doi: 10.3389/fimmu.2023.1194881 (PMC10326051; doi:10.3389/fimmu.2023.1194881)
Supplement: Supplementary file 6 [file Table_2.xlsx]

## Sheet: BBB genes
BBB dysfunction module identified in Munji et al, Nature Neuroscience paper 2019	Day 2 genes that overlapped with BBB list	Day6 genes that overlapped with BBB list	Day 10 genes that overlapped with BBB list
Acot7	Adamts8	B3gnt3	Anxa1
Adam12	Col5a1	casp4	Aspm
Adam19	Dkk3	ccl2	B3gnt3
Adamts4	Lgals1	cdk1	Bub1b
Adamts8	Pdlim1	Ch25h	casp4
Aebp1	Ptgs2	Cxcl10	ccl2
Aldh18a1	Tnc	Dkk3	ccna2
Aldh1a2		Hmmr	ccnb2
Anln		Ifitm1	cd14
Anxa1		Kif11	cd44
Apln		Kif15	cdk1
Aplnr		Kif20b	cenpe
Aprt		Lcp2	Ch25h
Aspm		Lgals1	Ckap2
Atp8b1		Lrg1	Cks1b
B3gnt3		Mcm5	Cmtm3
Bicc1		Mki67	Cxcl10
Bmp1		Ndc80	Cyp1b1
Bub1b		Parp3	Dcn
c330027c09rik		Pdlim1	Dkk3
casp4		Ptgs2	Emilin1
ccl2		Scgb3a1	Flnc
ccna2		Sele	Frrs1
ccnb2		Selp	Gm6169
cd14		Slfn9	Hmmr
cd44		Tnfsf8	Ifitm1
cdk1		Top2a	Itgb3
cenpe		Tpx2	Kif11
cenpf		Ube2c	Kif15
Ch25h		Upp1	Kif20b
Chst1		Serping1	Lbp
Ckap2			Lcp2
Cks1b			Lgals1
Cmtm3			Lrg1
Col12a1			Mcm5
Col1a1			Mki67
Col1a2			Ndc80
Col3a1			Parp3
Col5a1			Pdlim1
Col5a2			pgf
Cxcl10			Ptgs2
Cyp1b1			Rrm2
D17H6S56E-5			Runx1
Darc			S100a6
Dcn			Selp
Dkk3			Serpine1
Dpysl3			Serping1
Emilin1			Slc43a3
Fblim1			Slc7a7
Fbln1			Slfn9
Fbn1			Spp1
Fkbp10			Timp1
Flnc			Tlr2
Frrs1			Tnfsf8
Fscn1			Top2a
Gjb2			Tpx2
Gm6169			Tubb6
Hmmr			Ube2c
Ifitm1			Upp1
Igfbp4			Vwf
Igfbp5
Igsf10
Islr
Itgb3
Kif11
Kif15
Kif20b
Kit
Lamb1
Lbp
Lcp2
Lgals1
Lgmn
Lox
Loxl2
Loxl3
Lrg1
Lum
Marcksl1
Mcm5
Meox1
Mki67
Mmp14
Myc
Ndc80
Nfil3
Nt5dc2
Parp3
Pdlim1
pgf
Plekho1
Plekho2
Postn
Prc1
Ptgfm
Ptgs2
Pvrl2
Pxdn
Robo1
Rrm2
Runx1
S100a6
Scgb3a1
Sele
Selp
Serpine1
Serping1
Slc16a6
Slc43a3
Slc7a11
Slc7a7
Slfn9
Spp1
Sulf1
Sulf2
Synpo
Tacc3
Thbs1
Thbs2
Thy1
Timp1
Tlr2
Tmem173
Tmem176a
Tnc
Tnfrsf23
Tnfsf8
Top2a
Tpx2
Trp53i11
Tubb6
Ube2c
Upp1
Vcan
Vwf
Zfp521
